# Supplementary material for: Artificial Intelligence to Predict Major Arrhythmic Events Based on Left Ventricular Electroanatomic Mapping Data
Source: J Clin Med. 2026 Apr 17;15(8):3078. doi: 10.3390/jcm15083078 (PMC13116828; doi:10.3390/jcm15083078)
Supplement: Supplementary file 1 [file jcm-15-03078-s001.zip]

Archive with 1 entries (1 files):
- jcm-4173495-supplementary.pdf
